# Supplementary material for: Life histories predict genetic diversity and population structure within three species of octopus targeted by small-scale fisheries in Northwest Mexico
Source: PeerJ. 2018 Feb 15;6:e4295. doi: 10.7717/peerj.4295 (PMC5816968; doi:10.7717/peerj.4295)
Supplement: Supplemental Information 5 [file peerj-06-4295-s012.xlsx]

## Sheet: Hoja1
7	316	20	14	9	9	5	5	8	32	32	8	17	25	14	25	14	22	31	3	32	3	8	1	316
Codominant data template			EE	SQ	BM	LBA	LBR	CON	MAL	PPE	SLG	PRE	ISM	BLA	PLO	PLI	ISL	ITI	IDA	BKI	ISPM	STR
Sample	Pop	OCBI- 25		OCBI-35		OCBI- 39		OCBI- 41		OCBI- 47		OCBI- 48		OCBI- 50
75	EE	2	2	1	3	1	2	1	5	2	2	2	2	7	10
76	EE	0	0	2	4	10	11	1	3	0	0	2	2	2	2
77	EE	2	2	4	11	1	4	1	5	6	7	1	2	6	7
78	EE	2	2	1	4	3	4	1	5	6	6	2	2	6	7
79	EE	1	2	3	4	3	4	1	5	2	6	2	3	2	7
80	EE	2	2	2	4	2	5	1	5	2	3	2	2	1	7
81	EE	2	2	2	4	2	2	1	5	5	6	2	2	6	7
82	EE	1	2	3	4	2	3	1	5	7	7	2	2	7	7
83	EE	1	2	1	4	8	9	1	5	6	7	1	2	6	7
84	EE	1	2	1	2	1	2	1	5	2	7	2	2	6	7
85	EE	1	2	4	5	2	2	1	5	1	2	2	3	7	7
86	EE	1	2	1	5	1	2	1	5	5	6	2	2	6	9
87	EE	1	2	2	4	3	4	1	5	2	7	2	3	6	10
88	EE	1	2	3	4	8	9	1	5	1	2	2	2	2	7
89	SQ	2	2	3	3	15	16	5	5	1	1	1	1	84	83
91	SQ	2	2	9	4	7	7	1	1	1	1	1	2	123	118
92	SQ	2	2	5	3	14	15	1	4	1	1	1	2	120	118
93	SQ	1	2	5	4	6	11	5	5	6	6	1	1	120	119
94	SQ	2	2	6	1	8	12	1	5	6	6	1	1	120	113
95	SQ	1	2	8	2	9	9	5	8	5	5	1	1	120	114
96	SQ	2	2	3	1	12	15	1	5	1	2	1	1	118	116
97	SQ	2	2	6	4	9	9	5	5	1	1	1	1	125	119
98	SQ	1	2	5	2	1	1	1	1	3	5	1	1	4	1
16	BM	3	3	1	2	1	2	1	6	3	6	5	5	11	14
17	BM	0	0	5	7	1	2	1	6	5	6	5	5	9	14
18	BM	2	3	2	7	1	2	1	6	3	6	4	5	14	14
19	BM	2	3	2	6	1	6	1	6	1	6	4	5	2	3
20	BM	2	3	1	2	1	2	1	6	1	6	5	6	1	3
21	BM	2	3	2	6	1	6	1	6	5	6	4	5	8	11
23	BM	0	0	2	5	2	3	1	6	1	3	4	5	6	9
24	BM	1	1	2	5	1	2	1	6	1	3	4	5	1	3
57	BM	2	3	2	6	1	2	1	6	1	3	1	5	1	6
162	LBA	1	2	2	3	1	7	5	7	1	6	1	7	1	2
163	LBA	4	8	3	6	4	5	1	9	6	7	7	9	1	2
164	LBA	8	13	2	4	2	2	7	9	3	7	4	6	1	10
165	LBA	2	8	3	5	2	2	1	6	8	9	10	11	1	2
166	LBA	5	8	1	5	1	3	2	6	5	8	1	7	1	2
69	LBR	6	10	1	2	3	7	6	10	4	7	6	8	1	1
70	LBR	9	9	0	0	7	7	2	3	3	3	0	0	8	16
71	LBR	5	6	1	4	3	10	7	10	1	6	1	7	1	1
72	LBR	17	25	9	10	9	10	1	2	0	0	6	6	1	1
73	LBR	1	5	1	8	1	4	6	7	4	5	1	1	1	1
211	CON	8	9	10	11	1	1	1	2	2	8	0	3	1	1
212	CON	7	11	11	16	2	3	1	2	4	5	3	4	1	1
213	CON	9	9	9	17	0	0	1	2	1	6	3	4	1	1
214	CON	7	8	3	13	0	0	1	1	4	5	3	4	1	1
215	CON	9	10	1	1	2	2	1	2	3	5	3	4	1	1
216	CON	10	11	9	10	2	4	1	1	6	7	4	4	1	1
217	CON	1	1	8	21	0	0	1	1	4	5	3	3	1	1
218	CON	8	20	8	10	2	6	1	2	6	7	3	4	1	1
119	MAL	5	8	4	8	8	8	3	6	5	6	5	10	3	3
120	MAL	7	8	5	8	4	7	5	11	5	6	2	5	1	4
121	MAL	7	8	5	6	7	7	5	6	6	7	6	8	3	3
122	MAL	6	7	6	8	7	8	1	5	3	4	1	5	3	3
123	MAL	5	9	10	14	6	11	5	10	5	7	0	7	3	3
124	MAL	8	11	4	8	1	11	6	9	6	7	3	5	3	8
125	MAL	7	8	3	9	6	8	1	5	8	12	1	4	3	3
126	MAL	7	9	3	13	4	7	5	6	4	7	3	5	3	10
127	MAL	5	6	3	7	3	5	6	11	2	4	3	6	3	3
129	MAL	5	6	4	5	9	11	5	6	2	7	9	9	3	3
131	MAL	4	9	6	6	2	5	11	12	6	8	1	7	3	3
132	MAL	12	12	2	5	17	18	1	5	6	9	11	11	2	2
133	MAL	3	7	3	5	11	14	11	12	1	5	5	6	3	10
134	MAL	7	9	5	8	5	11	6	11	1	5	1	5	3	3
135	MAL	9	9	7	10	7	7	5	12	1	4	5	6	3	3
136	MAL	6	8	5	6	3	7	5	10	6	7	7	11	3	10
137	MAL	5	8	5	9	6	8	10	12	2	5	5	7	3	3
138	MAL	4	4	2	7	7	7	5	6	7	8	5	6	3	3
139	MAL	2	7	7	12	11	11	5	13	5	6	5	9	3	3
140	MAL	8	9	6	12	10	10	6	11	5	10	4	8	2	5
141	MAL	7	8	5	5	1	6	5	5	6	13	4	4	9	10
142	MAL	6	9	0	0	5	7	5	5	5	6	6	6	1	3
143	MAL	1	8	4	14	5	6	5	11	2	9	6	6	3	3
144	MAL	3	8	3	3	5	5	10	13	5	6	1	6	3	11
145	MAL	8	12	8	9	8	10	6	14	6	8	1	3	3	3
146	MAL	3	3	6	11	8	8	10	11	2	8	5	9	3	3
147	MAL	7	9	2	7	6	11	5	12	4	6	1	5	3	3
148	MAL	9	10	5	7	4	8	5	11	6	8	5	6	3	3
149	MAL	6	8	1	6	5	7	5	6	5	6	4	5	3	10
150	MAL	7	8	5	6	5	5	5	10	6	7	6	9	3	10
151	MAL	8	9	5	5	5	5	11	11	1	6	1	6	3	3
152	MAL	7	8	5	7	5	5	5	12	1	6	6	8	3	10
297	PPE	3	4	7	8	2	3	1	6	4	5	3	6	1	1
298	PPE	3	7	7	9	3	5	6	9	4	5	3	8	1	7
299	PPE	11	13	1	8	3	6	9	9	3	5	4	5	1	7
300	PPE	2	7	8	15	5	6	2	10	2	6	1	9	1	1
301	PPE	6	12	6	9	3	5	2	7	6	7	7	8	1	1
302	PPE	1	3	8	9	3	11	1	2	2	5	8	12	1	1
303	PPE	6	7	4	7	2	4	1	2	1	9	2	6	1	1
304	PPE	6	9	10	13	8	8	1	1	5	8	1	4	1	7
305	PPE	2	9	6	7	2	9	8	9	6	12	7	8	1	8
306	PPE	7	8	10	12	3	4	1	1	3	4	6	10	1	7
307	PPE	1	3	9	13	1	11	1	8	3	6	7	9	1	5
308	PPE	10	13	3	5	3	7	1	2	4	7	9	11	1	7
309	PPE	5	12	8	9	4	6	1	1	5	7	9	12	1	7
310	PPE	6	10	6	6	5	5	2	3	8	9	4	8	1	9
311	PPE	1	10	6	7	2	10	1	1	3	10	8	15	1	1
312	PPE	1	8	9	12	2	5	1	1	7	9	7	8	1	7
313	PPE	4	9	7	9	3	4	8	10	5	7	5	8	1	1
314	PPE	6	8	4	7	5	5	1	6	6	7	9	11	1	7
315	PPE	3	10	7	8	3	10	1	5	9	10	5	6	1	1
316	PPE	6	6	1	9	3	6	6	14	6	8	4	5	1	1
317	PPE	3	10	7	8	3	10	1	5	9	10	5	6	1	1
318	PPE	4	7	6	10	4	6	1	2	1	5	2	5	1	7
319	PPE	1	3	5	14	5	6	1	4	6	7	2	6	1	10
320	PPE	1	10	9	10	1	9	1	6	1	6	8	10	1	1
321	PPE	8	8	7	7	3	10	1	7	6	9	2	5	1	1
322	PPE	8	10	8	10	2	6	1	2	2	5	9	11	1	1
323	PPE	7	13	10	14	3	5	5	10	6	7	7	8	1	7
324	PPE	5	6	4	9	3	5	9	10	3	7	3	8	1	1
325	PPE	6	7	10	17	5	7	7	9	5	10	1	2	1	7
326	PPE	6	7	5	5	1	6	1	2	4	6	8	9	1	7
327	PPE	3	8	5	6	1	3	1	9	8	9	10	11	1	6
328	PPE	9	11	12	13	1	8	1	8	5	9	5	6	1	1
483	SLG	2	6	2	3	4	4	6	11	9	11	5	6	1	1
484	SLG	2	3	1	3	4	6	6	11	0	0	7	8	1	1
485	SLG	1	4	8	9	1	3	5	7	7	8	6	6	1	1
486	SLG	2	7	4	5	1	3	10	12	5	11	6	11	1	1
487	SLG	4	11	2	9	1	2	7	12	5	6	1	5	1	1
488	SLG	9	11	4	6	1	7	10	12	7	9	4	5	1	1
489	SLG	4	9	2	2	1	2	9	10	9	10	1	1	1	1
490	SLG	4	5	2	4	4	6	1	6	1	7	6	7	1	1
248	PRE	6	7	4	5	3	4	2	3	3	6	3	5	2	2
249	PRE	6	7	4	5	4	4	1	2	3	6	4	4	1	2
268	PRE	2	8	5	11	4	4	4	7	3	7	7	7	2	2
269	PRE	1	6	8	13	2	4	3	11	6	8	1	9	2	2
270	PRE	8	8	1	5	4	5	3	11	5	7	6	13	2	8
271	PRE	6	7	7	8	2	2	4	4	7	8	6	10	2	2
272	PRE	3	6	5	10	3	3	3	10	6	10	9	9	2	2
273	PRE	5	6	4	8	2	2	3	4	3	11	2	2	2	2
274	PRE	4	11	7	12	2	3	4	9	2	9	5	7	2	2
275	PRE	3	8	7	13	1	2	10	12	7	10	1	1	2	2
276	PRE	6	8	6	6	5	5	4	7	6	10	3	3	2	2
277	PRE	5	10	8	10	4	4	3	3	7	11	5	5	2	2
278	PRE	1	1	5	16	3	4	3	3	1	7	4	5	2	2
279	PRE	2	10	5	7	2	8	7	12	6	7	5	7	2	2
280	PRE	6	12	6	8	3	7	3	11	2	2	9	9	1	1
281	PRE	3	10	2	4	3	5	3	7	5	7	1	1	0	0
282	PRE	4	9	6	8	2	2	7	8	2	8	6	7	2	8
29	ISM	5	7	1	7	3	7	14	15	6	7	2	3	9	10
30	ISM	1	6	6	9	3	5	5	7	4	6	5	6	4	4
31	ISM	4	7	4	5	5	6	1	5	4	5	6	10	0	5
461	ISM	6	7	8	4	4	5	5	17	5	5	1	6	10	4
462	ISM	8	14	7	7	2	2	6	8	5	7	4	6	4	4
463	ISM	5	8	7	6	1	4	5	8	5	6	8	12	4	4
464	ISM	6	13	9	4	3	5	7	7	1	11	2	5	4	4
465	ISM	4	14	5	4	2	6	5	10	9	11	4	7	4	3
466	ISM	8	13	11	9	1	1	5	7	3	5	1	10	10	4
467	ISM	4	6	9	4	3	6	5	8	2	4	4	6	11	4
468	ISM	4	8	10	4	7	9	9	11	5	7	6	10	4	4
469	ISM	7	12	9	5	4	5	9	13	4	7	5	12	10	4
470	ISM	8	15	7	6	2	7	5	15	4	6	3	4	10	4
471	ISM	4	5	4	4	5	5	5	15	4	9	1	6	9	4
472	ISM	3	16	14	3	3	5	5	14	3	8	5	11	4	4
473	ISM	7	8	9	3	3	3	6	7	4	7	5	5	4	4
474	ISM	7	8	9	8	9	10	6	14	2	6	5	6	4	4
475	ISM	6	7	4	3	4	9	6	10	5	5	6	12	10	4
476	ISM	7	9	9	7	3	7	5	9	8	9	1	6	10	4
477	ISM	4	10	9	4	6	7	8	12	8	9	6	15	4	4
478	ISM	3	7	8	5	4	5	5	5	7	9	4	6	10	4
479	ISM	5	5	7	4	5	6	5	6	7	8	1	1	4	3
480	ISM	2	2	7	4	2	6	6	14	7	12	1	9	4	4
481	ISM	5	8	9	2	5	6	11	12	6	7	1	8	4	4
482	ISM	2	15	9	8	9	10	6	12	1	9	5	5	4	4
283	BLA	4	5	6	11	5	5	1	1	2	4	8	8	4	10
284	BLA	5	7	8	9	6	6	2	10	3	5	5	6	4	4
285	BLA	2	5	6	7	6	6	1	1	5	9	10	10	4	4
286	BLA	2	3	6	10	2	2	1	10	3	9	6	11	7	11
287	BLA	1	2	7	12	4	4	1	2	6	8	5	6	4	4
288	BLA	2	5	1	9	4	7	6	8	2	3	1	4	4	4
289	BLA	5	10	6	7	4	4	4	6	3	7	1	17	4	4
290	BLA	11	12	6	9	3	5	1	2	6	9	7	8	4	4
291	BLA	4	6	2	3	4	6	1	11	2	6	1	1	1	5
292	BLA	7	7	5	5	9	9	3	11	7	7	6	6	4	4
293	BLA	2	2	6	7	5	6	3	5	4	8	9	9	4	4
294	BLA	6	13	11	12	1	4	1	7	1	6	7	10	4	4
295	BLA	6	8	7	10	2	2	1	6	7	10	6	7	4	4
296	BLA	8	10	6	9	5	5	2	5	2	5	1	1	1	4
356	PLO	4	8	5	8	1	6	7	16	7	7	5	6	1	8
357	PLO	1	6	8	8	3	4	0	0	3	10	5	5	1	1
358	PLO	1	9	4	5	0	0	7	13	5	6	1	6	1	1
359	PLO	5	6	6	11	0	0	1	7	5	7	1	3	0	0
360	PLO	2	5	0	0	3	6	3	11	2	10	6	6	1	1
361	PLO	6	14	3	5	5	5	12	15	6	7	4	7	1	1
362	PLO	3	13	5	6	0	0	9	16	3	4	6	10	1	1
363	PLO	0	0	6	7	0	0	7	16	5	6	8	11	1	8
365	PLO	3	8	9	10	4	5	3	15	4	10	7	10	5	8
367	PLO	3	7	5	9	3	5	9	12	7	9	1	7	1	1
369	PLO	2	6	6	9	5	14	7	14	5	6	0	0	2	2
371	PLO	5	6	5	7	1	1	13	14	2	6	4	7	1	1
372	PLO	9	12	0	0	4	4	7	13	1	8	4	8	1	1
373	PLO	6	12	6	9	5	14	7	14	5	6	5	9	3	3
374	PLO	9	12	4	10	2	2	9	14	1	8	4	5	7	8
375	PLO	6	7	5	7	0	0	11	15	9	10	6	9	1	1
376	PLO	0	0	11	11	4	5	9	9	2	6	1	11	0	0
377	PLO	6	7	1	10	4	5	0	0	5	6	1	8	0	0
379	PLO	6	6	7	7	3	3	4	4	11	12	5	5	1	1
380	PLO	6	12	6	7	2	4	7	8	1	5	5	7	8	9
381	PLO	0	0	1	1	5	7	0	0	5	6	6	7	8	8
382	PLO	8	10	6	7	1	3	9	14	5	11	6	7	1	8
384	PLO	4	6	9	10	4	5	3	7	6	7	6	10	4	5
385	PLO	0	0	4	4	4	5	0	0	4	8	5	5	1	1
386	PLO	2	8	7	7	5	5	0	0	5	5	0	0	1	1
441	PLI	6	8	5	8	10	12	7	12	1	4	2	3	6	7
442	PLI	8	20	5	8	11	11	5	6	1	5	1	3	7	9
443	PLI	20	24	9	10	13	15	1	2	11	13	2	2	7	7
444	PLI	17	17	1	8	11	15	1	2	13	19	5	11	7	7
446	PLI	21	21	8	15	15	15	1	2	9	11	2	2	7	18
447	PLI	21	24	9	10	0	0	1	2	10	10	2	2	7	7
449	PLI	21	26	7	9	1	1	1	2	12	12	2	2	7	7
450	PLI	18	37	7	10	9	12	1	2	11	11	2	2	7	7
451	PLI	20	24	10	11	10	15	1	2	10	10	3	3	0	0
454	PLI	18	25	4	7	13	14	1	2	12	17	2	2	7	7
455	PLI	21	25	11	12	15	15	1	2	9	10	2	2	1	7
456	PLI	17	26	9	10	11	11	1	2	2	8	2	2	7	11
459	PLI	3	6	6	7	10	10	1	6	2	8	2	7	7	14
460	PLI	1	6	6	15	10	14	6	7	3	5	2	3	7	7
420	ISL	9	12	7	11	5	5	2	3	4	4	2	2	1	1
421	ISL	5	8	2	6	5	5	1	3	0	0	2	2	1	1
423	ISL	7	8	6	7	4	8	3	3	0	0	2	2	1	1
424	ISL	8	9	5	7	6	7	3	3	2	4	2	2	1	1
425	ISL	0	0	5	10	7	8	3	3	2	2	0	0	1	1
426	ISL	1	1	4	7	0	0	2	2	0	0	2	2	1	1
427	ISL	10	20	4	5	5	8	2	3	3	3	3	3	1	1
428	ISL	7	10	2	5	5	6	1	2	3	3	1	2	1	1
429	ISL	4	11	7	12	6	9	2	3	2	3	2	2	1	1
430	ISL	5	6	1	5	8	9	3	11	6	14	2	2	1	1
431	ISL	0	0	2	4	4	5	1	2	0	0	2	2	1	1
432	ISL	3	18	4	6	8	8	3	3	2	5	2	2	1	1
433	ISL	6	8	2	3	1	4	2	3	7	7	0	0	1	1
434	ISL	7	24	3	9	8	9	2	3	5	5	2	2	1	1
435	ISL	0	0	3	6	7	7	3	3	0	0	2	2	1	1
436	ISL	0	0	5	6	5	6	3	3	4	4	2	2	1	1
491	ISL	8	18	4	6	6	10	2	3	2	5	2	3	1	1
492	ISL	31	33	3	4	4	7	2	3	4	5	2	2	1	1
493	ISL	11	12	5	11	8	9	3	3	2	4	3	3	0	0
494	ISL	3	11	4	5	1	6	2	3	5	8	2	2	1	1
496	ISL	11	13	5	6	7	8	3	3	3	3	0	0	1	1
497	ISL	8	10	5	8	4	5	2	3	1	2	2	2	1	1
502	ITI	7	9	10	14	4	11	1	1	6	6	1	3	0	0
503	ITI	8	18	10	11	10	11	2	2	7	7	2	3	10	10
504	ITI	6	10	9	10	7	7	5	6	9	10	4	4	0	0
505	ITI	2	7	9	10	8	9	5	6	7	10	4	4	10	10
506	ITI	10	17	11	12	8	9	2	2	7	7	0	0	0	0
507	ITI	2	6	9	14	10	11	2	2	0	0	3	3	10	10
508	ITI	6	7	9	11	4	6	2	2	1	12	0	0	10	10
509	ITI	5	5	11	12	5	10	2	2	8	12	3	4	10	10
510	ITI	4	10	8	10	8	9	1	2	8	9	3	3	0	0
511	ITI	11	12	14	14	3	3	1	2	8	8	3	4	2	2
512	ITI	7	10	11	13	7	7	1	2	12	12	0	0	10	10
513	ITI	10	10	10	14	7	9	1	2	6	7	3	4	10	10
514	ITI	11	27	1	9	5	8	1	1	9	9	3	3	1	1
515	ITI	0	0	7	11	4	4	2	27	7	8	3	4	0	0
516	ITI	10	20	7	12	6	11	1	2	6	8	3	3	10	10
517	ITI	0	0	2	11	4	6	1	2	3	5	3	3	1	1
518	ITI	0	0	9	12	11	11	1	2	8	8	3	3	0	0
519	ITI	10	10	3	10	4	7	2	2	5	14	3	3	10	10
520	ITI	6	26	7	10	11	11	1	1	5	9	2	3	0	0
521	ITI	7	7	9	14	1	5	1	2	4	8	1	1	10	10
522	ITI	11	13	7	10	9	9	2	2	4	7	4	4	0	0
523	ITI	3	9	13	15	4	7	2	2	6	11	3	3	0	0
524	ITI	3	3	12	12	4	11	2	2	5	13	3	3	10	10
525	ITI	7	12	5	7	6	6	2	2	7	9	3	3	10	10
526	ITI	6	19	6	10	4	8	2	2	6	6	0	0	0	0
528	ITI	9	11	10	12	6	10	2	2	9	9	3	3	0	0
529	ITI	1	7	9	11	5	5	2	2	3	7	3	3	10	10
530	ITI	7	7	5	8	1	9	2	2	4	7	3	4	0	0
531	ITI	8	8	10	13	9	11	2	2	4	20	4	4	10	10
532	ITI	8	10	4	8	4	6	2	2	5	10	0	0	0	0
533	ITI	9	11	13	14	8	11	2	2	5	5	3	3	10	10
499	IDA	3	18	2	8	1	5	1	1	1	6	1	2	5	5
500	IDA	5	5	5	6	1	2	1	3	2	8	1	1	1	8
501	IDA	1	5	1	2	3	6	1	2	2	2	1	7	1	10
388	BKI	2	14	12	16	5	8	3	3	9	10	0	0	1	1
389	BKI	2	9	7	11	7	10	2	3	7	9	3	3	1	1
390	BKI	4	7	10	11	6	6	2	3	4	5	3	3	1	1
391	BKI	9	10	11	12	5	10	2	3	4	9	3	3	1	1
392	BKI	3	15	10	12	8	8	2	3	1	7	3	3	1	1
393	BKI	4	8	10	15	2	7	2	3	6	7	2	3	1	1
394	BKI	10	20	9	12	7	9	2	3	5	6	3	4	1	1
395	BKI	3	4	10	10	8	8	2	3	5	6	3	3	1	1
396	BKI	1	12	7	10	1	1	2	3	10	11	3	3	1	1
397	BKI	3	6	11	12	5	9	1	2	9	10	3	4	1	1
398	BKI	21	25	5	6	4	8	1	2	3	8	3	3	1	10
399	BKI	5	23	7	9	5	6	3	3	7	10	0	0	1	1
400	BKI	6	7	9	11	10	10	1	2	6	8	3	3	1	1
401	BKI	3	7	7	8	9	11	2	3	8	11	3	3	1	1
402	BKI	7	25	8	14	8	11	2	3	2	2	3	4	1	1
403	BKI	6	7	8	11	7	8	3	3	5	6	3	3	1	1
404	BKI	6	9	10	11	11	11	1	2	2	3	0	0	1	1
405	BKI	3	9	8	16	6	6	2	3	5	8	0	0	1	1
406	BKI	4	5	7	8	0	0	2	3	8	14	1	4	1	1
407	BKI	6	7	6	8	5	5	2	3	6	9	3	4	1	1
408	BKI	6	7	13	14	3	5	2	3	3	5	4	4	0	1
409	BKI	14	19	4	10	8	11	2	3	4	7	3	4	1	1
410	BKI	4	12	7	14	10	10	2	3	6	7	3	3	1	1
411	BKI	8	18	9	11	4	5	2	3	4	7	3	3	1	1
412	BKI	5	8	1	7	4	6	2	3	4	7	3	3	1	1
413	BKI	9	17	7	9	5	5	2	3	8	9	3	4	1	1
414	BKI	6	22	9	11	5	5	2	3	6	7	3	4	1	1
415	BKI	13	14	8	9	4	9	1	2	7	8	4	4	1	1
416	BKI	3	4	10	16	7	9	2	3	7	12	0	0	0	0
417	BKI	4	6	9	10	6	10	1	2	6	7	3	4	1	1
418	BKI	11	13	10	14	6	10	2	3	6	14	3	4	1	1
419	BKI	6	17	10	11	8	8	2	3	9	10	3	3	0	0
438	ISPM	3	3	1	5	1	6	1	1	1	2	1	3	0	0
439	ISPM	1	1	6	10	2	4	1	1	0	0	3	3	0	0
440	ISPM	3	3	2	6	4	7	1	1	11	11	4	4	1	1
177	STR	7	10	7	13	7	8	1	2	8	9	2	7	12	12
178	STR	5	10	11	12	1	5	1	2	7	8	1	2	12	12
179	STR	18	20	6	7	10	12	1	2	4	7	3	3	12	12
180	STR	5	10	10	11	5	8	1	1	6	8	1	2	12	12
181	STR	5	22	1	10	5	5	1	2	6	7	2	2	12	12
182	STR	4	11	3	7	10	10	1	2	1	12	2	3	12	12
183	STR	1	9	9	10	4	4	1	2	8	16	2	3	1	12
184	STR	2	14	7	8	5	8	1	2	4	10	2	2	12	12
